# Supplementary material for: Covalent Bonding Between Ir and High-Oxidation State Sb Constrained by Quinoline Scaffolds
Source: Inorg Chem. 2025 Aug 14;64(33):16721–7. doi: 10.1021/acs.inorgchem.5c02934 (PMC12381860; doi:10.1021/acs.inorgchem.5c02934)
Supplement: Supplementary file 2 [file ic5c02934_si_002.xyz]

70
complex2
Ir    -0.21529    1.14203    9.95917
Sb     1.61415   -0.64055   10.15009
Cl    -1.95009    2.99999    9.95930
Cl     4.69785   -4.55723   10.92050
Cl     3.47394   -6.77196   12.83796
Cl     0.51067   -6.44105   13.87516
Cl    -1.17109   -3.90714   13.00493
O      2.76441   -2.42003   10.24689
O      0.32232   -2.12695   11.12496
N      0.33535    1.56032   12.15285
N      0.63389   -1.56184    8.20471
N      1.17943    2.44999    9.39494
N     -1.63817   -0.14367   10.48319
C     -0.40120    2.43543   12.81590
H     -1.23541    2.87505   12.25497
C     -0.15257    2.82426   14.14594
H     -0.80767    3.55623   14.62192
C      0.91633    2.27274   14.80124
H      1.15694    2.54671   15.83326
C      1.72673    1.32336   14.13577
C      2.83027    0.71810   14.78696
H      3.04916    1.01302   15.81785
C      3.59718   -0.21899   14.14065
H      4.44505   -0.68803   14.64683
C      3.27835   -0.58352   12.81405
H      3.88833   -1.34284   12.30849
C      2.22189   -0.00695   12.13671
C      1.41102    0.96781   12.78687
C      0.97478   -2.74891    7.74338
H      1.61816   -3.35581    8.39102
C      0.58156   -3.20860    6.47539
H      0.87541   -4.20454    6.13971
C     -0.13720   -2.35274    5.67717
H     -0.43312   -2.64526    4.66453
C     -0.50127   -1.06716    6.14293
C     -1.20027   -0.15738    5.31581
H     -1.47136   -0.46546    4.30152
C     -1.51029    1.08810    5.80106
H     -2.03515    1.81104    5.16936
C     -1.17972    1.44244    7.12754
H     -1.48833    2.42592    7.49545
C     -0.52548    0.58954    8.00732
C     -0.13296   -0.68887    7.47570
C      3.30951    0.05757    8.96630
C      4.39522    0.63934    9.63157
H      4.40896    0.69958   10.72557
C      5.47762    1.15687    8.91707
H      6.31909    1.60345    9.45556
C      5.48591    1.10350    7.52442
H      6.33320    1.50723    6.96258
C      4.40646    0.53253    6.85189
H      4.40276    0.48750    5.75869
C      3.32652    0.01267    7.56723
H      2.49617   -0.42834    7.00524
C      2.30057   -3.35268   11.05791
C      3.05885   -4.44135   11.48414
C      2.51430   -5.41252   12.34721
C      1.20540   -5.26094   12.80993
C      0.44586   -4.14555   12.40844
C      0.96665   -3.18502   11.53234
C      2.00462    3.17479    9.03792
C      3.05110    4.05383    8.58265
H      2.70935    4.62911    7.71070
H      3.93045    3.45390    8.29877
H      3.33605    4.75172    9.38249
C     -2.44440   -0.92714   10.74091
C     -3.42976   -1.92918   11.05330
H     -4.18809   -1.97642   10.25910
H     -3.92374   -1.69390   12.00680
H     -2.92868   -2.90497   11.14372
70
complex2'
Ir    -0.09058    1.08146   10.03880
Sb     1.67903   -0.73169   10.19990
Cl    -1.84422    2.85066    9.89377
Cl     4.58988   -4.87264   10.44172
Cl     3.11363   -7.35584   11.73578
Cl     0.19275   -7.00378   12.86299
Cl    -1.22978   -4.18352   12.64034
O      2.90023   -2.44005   10.36768
O      0.44281   -2.16189   11.24620
N      0.43331    1.60354   12.07270
C      0.76804   -1.66160    8.34035
N      1.16865    2.49721    9.44307
N     -1.52065   -0.16562   10.61499
C     -0.25205    2.57437   12.66948
H     -1.07202    2.97756   12.14663
C      0.05673    3.08376   13.94211
H     -0.52769    3.85391   14.35526
C      1.12090    2.56580   14.62853
H      1.37858    2.93754   15.57876
C      1.87330    1.52108   14.04871
C      2.96605    0.94026   14.74167
H      3.23234    1.31281   15.68934
C      3.67041   -0.09738   14.18663
H      4.47727   -0.53017   14.70477
C      3.30332   -0.58139   12.90881
H      3.83884   -1.38888   12.49454
C      2.26898   -0.02624   12.19350
C      1.51885    1.03523   12.75549
C      1.03129   -2.92578    7.88446
H      1.64664   -3.56093    8.45726
C      0.50756   -3.40652    6.66354
H      0.66811   -4.40428    6.37165
C     -0.21069   -2.55379    5.86305
H     -0.58163   -2.88346    4.93488
C     -0.46113   -1.22156    6.27845
C     -1.13555   -0.30587    5.43926
H     -1.44738   -0.60059    4.47805
C     -1.37846    0.96447    5.89045
H     -1.83227    1.67945    5.26746
C     -1.01875    1.30773    7.20327
H     -1.24707    2.27326    7.55512
N     -0.40040    0.48008    8.05286
C     -0.03377   -0.79513    7.57213
C      3.41368   -0.00801    9.13884
C      4.04672    1.15894    9.58784
H      3.71791    1.62520   10.47387
C      5.11146    1.71054    8.87339
H      5.57787    2.58863    9.22016
C      5.55741    1.09921    7.70719
H      6.35183    1.52101    7.16060
C      4.95037   -0.07178    7.26276
H      5.29319   -0.54080    6.38482
C      3.88637   -0.62727    7.97690
H      3.43872   -1.51846    7.63844
C      2.33446   -3.49700   10.93301
C      2.97108   -4.72726   11.05271
C      2.31655   -5.82711   11.64161
C      1.02096   -5.66697   12.13172
C      0.37236   -4.42303   12.01893
C      1.00016   -3.33738   11.40232
C      1.77904    3.42242    9.12436
C      2.56109    4.57473    8.71823
H      2.30803    4.83966    7.72321
H      3.59298    4.33545    8.77110
H      2.35236    5.38821    9.36556
C     -2.43106   -0.80748   10.91030
C     -3.58868   -1.59600   11.29105
H     -4.45380   -1.19003   10.83151
H     -3.70324   -1.56625   12.34472
H     -3.45477   -2.59857   10.97281
6
CH3CN
N        1.163384000      2.453196000      9.402115000
C        2.004196000      3.163104000      9.038031000
C        3.053822000      4.049602000      8.581714000
H        2.712412000      4.627968000      7.711816000
H        3.941893000      3.470084000      8.292799000
H        3.335291000      4.749398000      9.380997000
70
complex2
Ir   -0.086414000000      1.071488000000     10.038802000000
Sb    1.667215000000     -0.724015000000     10.200360000000
Cl   -1.813145000000      2.830699000000      9.892561000000
Cl    4.592240000000     -4.818280000000     10.398441000000
Cl    3.145076000000     -7.311305000000     11.676910000000
Cl    0.247304000000     -7.000574000000     12.821656000000
Cl   -1.202607000000     -4.191522000000     12.631969000000
O     2.888241000000     -2.407785000000     10.349694000000
O     0.440131000000     -2.147435000000     11.238481000000
N     0.440288000000      1.601793000000     12.077784000000
N     0.759945000000     -1.675363000000      8.333391000000
N     1.168283000000      2.482846000000      9.446474000000
N    -1.523166000000     -0.158538000000     10.611396000000
C    -0.237383000000      2.583458000000     12.694854000000
H    -0.982455000000      2.964292000000     12.244585000000
C     0.091178000000      3.080917000000     13.968905000000
H    -0.423968000000      3.778025000000     14.357880000000
C     1.150800000000      2.556732000000     14.639582000000
H     1.388060000000      2.891192000000     15.496220000000
C     1.894301000000      1.511666000000     14.054323000000
C     2.987578000000      0.924034000000     14.737076000000
H     3.241061000000      1.251748000000     15.591991000000
C     3.676846000000     -0.108176000000     14.175675000000
H     4.406917000000     -0.504952000000     14.636166000000
C     3.293953000000     -0.580301000000     12.899857000000
H     3.769267000000     -1.309424000000     12.519659000000
C     2.269432000000     -0.026199000000     12.197075000000
C     1.532512000000      1.029100000000     12.763925000000
C     1.024302000000     -2.915147000000      7.901000000000
H     1.578329000000     -3.474081000000      8.433669000000
C     0.519430000000     -3.424466000000      6.695578000000
H     0.670696000000     -4.329294000000      6.451018000000
C    -0.192005000000     -2.596618000000      5.883078000000
H    -0.518015000000     -2.914463000000      5.049238000000
C    -0.447734000000     -1.263000000000      6.278209000000
C    -1.118432000000     -0.355288000000      5.424915000000
H    -1.394424000000     -0.629651000000      4.558248000000
C    -1.367699000000      0.915702000000      5.850973000000
H    -1.772769000000      1.545008000000      5.266111000000
C    -1.021513000000      1.288887000000      7.163904000000
H    -1.237148000000      2.169430000000      7.447005000000
C    -0.397123000000      0.468011000000      8.054311000000
C    -0.029579000000     -0.823417000000      7.569344000000
C     3.392565000000     -0.012966000000      9.145155000000
C     4.017385000000      1.152079000000      9.597722000000
H     3.714590000000      1.567957000000     10.396320000000
C     5.077950000000      1.708236000000      8.889343000000
H     5.493571000000      2.502291000000      9.204992000000
C     5.528533000000      1.108862000000      7.733258000000
H     6.245036000000      1.497026000000      7.244815000000
C     4.936639000000     -0.057019000000      7.282605000000
H     5.254714000000     -0.472819000000      6.489456000000
C     3.873527000000     -0.624175000000      7.986566000000
H     3.475680000000     -1.429813000000      7.676425000000
C     2.331550000000     -3.478362000000     10.914777000000
C     2.977830000000     -4.692824000000     11.019634000000
C     2.339274000000     -5.795813000000     11.600623000000
C     1.052894000000     -5.650936000000     12.097961000000
C     0.392733000000     -4.417454000000     11.999877000000
C     1.006151000000     -3.329535000000     11.388256000000
C     1.766421000000      3.398329000000      9.143093000000
C     2.550452000000      4.558900000000      8.747079000000
H     2.321387000000      4.809436000000      7.827791000000
H     3.504531000000      4.341179000000      8.798344000000
H     2.353237000000      5.307087000000      9.348449000000
C    -2.442846000000     -0.766698000000     10.898429000000
C    -3.638155000000     -1.509673000000     11.276624000000
H    -4.420618000000     -1.111066000000     10.841435000000
H    -3.750605000000     -1.473206000000     12.248914000000
H    -3.545761000000     -2.442591000000     10.992168000000
